# Supplementary material for: Genetic Distinctiveness of Rye In situ Accessions from Portugal Unveils a New Hotspot of Unexplored Genetic Resources
Source: Front Plant Sci. 2016 Aug 31;7:1334. doi: 10.3389/fpls.2016.01334 (PMC5006150; doi:10.3389/fpls.2016.01334)
Supplement: Supplementary file 6 [file Table6.xlsx]

## Sheet: Sheet1
Genotypic matrix displayed following GenALEx format
Loci coded as codominant; 0 as missing value
Total Loci	Total Individuals	Total populations
14	285	29	6	6	6	6	6	6	6	6	6	8	6	6	6	6	6	6	6	16	16	16	16	16	16	16	16	16	16	16	5
			Aile	Anton	Dankow	Imp	Kungs	Petkus	Voima	Pulaw	Alvao	Sved	Riodeva	R2136Russ	R780Spain	R2694West	R1148Turk	R1138Ital	R1133PT	SECCE1	SECCE2	SECCE3	SECCE4	SECCE5	SECCE6	SECCE7	SECCE8	SECCE9	SECCE10	SECCE11	S. strictum
Sample	Population	SCM86		SCM138		SCM28		SCM75		SCM9		SCM39		SCM43		SCM2		SCM66		SCM152		SCM63		SCM164		SCM98		SCM166		SCM113
h1	Aile	100	120	179	179	126	162	192	194	226	226	177	181	90	104	120	120	163	166	365	365	239	242	147	153	143	146	239	239	194	194
h2	Aile	100	118	179	181	126	162	192	194	178	226	177	177	104	108	116	120	163	166	365	375	239	242	147	153	143	146	239	239	194	194
h3	Aile	100	118	179	181	146	146	192	192	178	226	181	181	104	108	116	118	163	166	365	375	242	242	147	147	146	146	239	239	194	194
h4	Aile	100	120	171	177	148	148	190	192	178	226	179	181	98	108	118	120	166	166	373	373	242	248	147	147	143	146	239	239	194	194
h5	Aile	114	120	179	181	148	150	190	190	226	226	177	177	98	98	118	120	163	166	365	375	239	242	147	153	146	146	239	239	194	194
h6	Aile	100	120	179	183	148	152	192	192	178	226	179	181	90	104	116	118	163	166	365	365	242	242	147	153	143	146	239	239	194	194
h7	Anton	100	102	179	181	146	152	180	188	178	178	179	179	90	90	116	118	163	166	371	375	242	248	147	147	143	146	239	239	194	194
h8	Anton	94	100	181	185	146	152	180	186	178	178	179	179	90	104	116	118	163	166	359	375	242	242	147	153	143	146	239	239	194	194
h9	Anton	100	102	181	181	146	146	180	188	178	178	179	179	90	90	116	118	163	166	375	375	239	242	147	147	143	146	239	239	194	194
h10	Anton	94	100	181	185	146	146	180	190	178	178	179	179	90	108	116	118	163	166	359	375	242	242	147	153	146	146	239	239	194	194
h11	Anton	100	114	171	177	146	148	0	0	178	178	179	179	90	90	116	116	163	166	369	375	242	242	0	0	143	146	242	245	194	194
h12	Anton	100	102	179	181	146	152	190	192	178	178	179	179	88	90	0	0	163	166	375	375	242	242	147	153	146	146	0	0	0	0
h13	Dankow	100	102	177	191	146	156	190	190	176	178	177	177	90	108	116	118	163	166	375	375	242	242	147	150	143	146	239	239	194	194
h14	Dankow	94	104	181	181	146	148	188	190	178	178	179	179	88	90	116	118	163	166	319	319	242	248	147	153	143	146	239	245	194	194
h15	Dankow	102	104	177	181	148	152	188	190	176	180	177	181	88	90	116	118	163	166	375	375	242	248	150	150	137	146	242	245	194	194
h16	Dankow	94	100	177	177	148	148	190	190	176	176	177	181	90	98	116	118	163	166	375	375	242	248	147	147	143	146	242	245	194	194
h17	Dankow	102	118	179	189	146	146	182	190	176	178	177	177	90	90	112	118	163	166	375	375	242	242	147	147	143	146	239	245	194	194
h18	Dankow	94	104	177	179	148	152	0	0	176	180	177	181	98	104	114	116	163	166	375	375	242	242	147	147	146	146	245	245	194	194
h19	Imp	100	108	177	177	148	150	180	190	176	182	177	183	90	98	116	118	163	166	375	375	242	242	150	150	137	146	239	245	194	194
h20	Imp	100	108	177	179	146	148	180	188	176	178	179	179	102	104	116	116	163	166	375	375	242	242	150	150	137	146	239	245	194	194
h21	Imp	108	120	181	185	148	150	180	188	182	182	183	183	90	90	116	118	163	166	369	375	242	242	147	153	146	146	239	245	194	194
h22	Imp	100	120	181	185	148	150	180	192	176	178	179	179	102	104	116	118	163	166	369	375	242	242	147	153	143	146	239	245	194	194
h23	Imp	108	120	179	181	146	150	180	192	182	182	183	183	90	104	116	118	163	166	369	375	242	242	147	153	143	146	239	245	194	194
h24	Imp	108	120	179	181	146	150	180	188	178	182	179	183	102	104	116	118	163	166	375	375	242	242	147	150	137	146	239	239	194	194
h25	Kungs	100	100	171	189	156	156	190	192	180	180	181	181	88	104	116	118	163	166	375	375	239	248	147	153	143	146	239	245	194	194
h26	Kungs	102	102	171	177	148	150	190	192	178	180	179	181	90	104	116	118	163	166	369	375	239	242	147	150	143	146	239	245	194	194
h27	Kungs	104	114	177	179	148	148	190	192	178	180	181	183	90	98	116	118	163	166	369	375	239	248	147	147	143	146	245	245	194	194
h28	Kungs	100	114	187	189	148	156	190	192	178	180	181	181	90	90	116	118	163	166	369	375	239	248	147	150	143	146	239	245	194	194
h29	Kungs	104	114	171	177	148	148	186	190	180	180	181	181	104	104	116	118	163	166	359	375	239	248	147	153	143	146	239	245	194	194
h30	Kungs	104	114	171	177	156	156	186	190	180	226	181	181	104	110	116	116	163	166	375	375	239	239	147	147	143	146	245	245	194	194
h31	Petkus	102	122	177	181	148	148	190	190	178	180	179	181	98	110	116	118	163	166	375	375	239	242	150	150	143	146	239	242	194	194
h32	Petkus	102	104	177	177	148	150	186	190	178	180	179	181	104	108	116	118	163	166	371	375	197	248	147	153	143	146	245	245	194	194
h33	Petkus	100	122	171	177	146	150	182	190	226	226	177	177	90	90	116	118	163	166	319	319	242	242	147	150	143	146	239	245	194	194
h34	Petkus	100	122	177	177	148	148	0	0	178	180	177	177	90	90	116	118	163	166	375	375	239	239	147	153	143	146	242	245	194	194
h35	Petkus	120	122	179	189	148	150	188	190	178	180	179	181	90	108	116	118	163	166	371	375	239	242	147	153	143	146	239	245	194	194
h36	Petkus	120	122	179	183	148	148	190	194	176	226	177	177	90	98	116	118	163	166	371	375	239	239	150	150	143	146	239	242	194	194
h37	Voima	102	118	171	177	148	154	186	190	178	180	179	187	88	104	116	118	163	166	359	375	239	242	147	150	143	146	239	245	194	194
h38	Voima	102	118	185	189	148	156	186	190	178	180	179	181	88	98	116	118	163	166	375	375	242	242	147	150	143	146	239	245	194	194
h39	Voima	114	118	177	191	146	154	186	188	0	0	181	183	88	104	116	120	163	166	319	375	239	242	147	147	143	146	239	245	194	194
h40	Voima	100	114	171	185	146	156	186	188	178	180	179	179	98	110	116	118	163	166	375	375	239	242	147	150	143	146	239	239	194	194
h41	Voima	110	110	177	189	148	156	186	192	0	0	179	187	90	98	118	120	163	166	341	359	242	242	147	147	143	146	245	245	194	194
h42	Voima	118	122	177	191	146	156	188	190	226	226	179	187	104	110	118	120	163	166	319	359	239	248	147	147	143	146	239	245	194	194
h43	Pulaw	94	100	177	193	126	150	184	190	180	180	181	181	98	104	116	118	163	166	365	375	242	242	147	147	137	146	194	245	194	194
h44	Pulaw	100	120	177	193	146	146	190	192	178	178	179	179	90	104	116	118	163	166	319	375	239	242	147	147	137	146	242	245	194	194
h45	Pulaw	100	120	181	181	126	148	188	190	176	180	177	181	88	108	116	118	163	166	375	375	242	242	147	150	137	146	242	242	194	194
h46	Pulaw	100	102	177	179	146	146	188	190	176	176	177	181	90	98	114	114	163	166	369	375	242	248	147	150	137	146	239	239	194	194
h47	Pulaw	94	104	183	193	146	148	180	190	176	178	177	181	90	98	118	118	163	166	369	369	239	242	147	153	137	146	242	245	194	194
h48	Pulaw	100	120	183	185	146	146	180	190	178	178	179	179	90	98	116	118	163	166	369	375	242	242	147	153	137	146	239	242	194	194
h49	Alvao	118	120	177	183	146	154	190	194	226	226	177	183	98	108	118	118	163	166	369	375	248	248	147	153	143	146	239	239	194	194
h50	Alvao	100	102	181	181	146	154	188	190	178	178	179	179	90	110	112	118	163	166	341	375	242	242	147	147	143	146	239	239	194	194
h51	Alvao	100	100	179	191	148	148	186	190	178	178	177	183	104	110	118	120	163	166	375	375	239	242	147	153	143	146	242	245	194	194
h52	Alvao	100	100	177	191	148	148	190	194	178	226	177	177	104	104	112	118	163	166	369	369	242	242	147	147	143	146	239	239	194	194
h53	Alvao	100	100	177	191	148	154	190	192	178	226	183	183	104	108	114	114	163	163	375	375	239	242	147	153	143	146	239	239	194	194
h54	Alvao	98	98	187	191	148	148	186	190	178	226	179	179	98	98	116	118	163	163	375	375	242	242	147	153	143	146	239	239	194	194
h55	Sved	100	102	171	171	126	152	180	188	178	180	179	183	90	104	116	116	163	166	373	373	239	239	147	150	143	146	239	239	194	194
h56	Sved	100	102	171	183	126	152	180	188	178	178	179	179	90	90	116	116	163	166	373	373	239	242	147	150	143	146	239	245	194	194
h57	Sved	100	102	181	181	126	152	180	192	178	178	179	183	90	104	112	116	163	166	373	373	239	242	147	150	146	146	239	239	194	194
h58	Sved	100	102	171	183	126	152	180	180	178	178	179	183	90	104	116	116	163	166	373	373	239	242	147	147	143	143	239	239	194	194
h59	Sved	100	102	171	183	126	146	180	192	178	178	179	179	90	104	116	118	163	166	373	373	239	242	147	150	143	146	239	239	194	194
h60	Sved	100	102	171	183	126	154	180	192	178	226	179	183	90	104	112	118	163	166	373	373	239	242	147	150	143	146	239	239	194	194
h61	Sved	100	102	181	181	126	152	180	190	178	226	179	183	90	110	118	118	163	166	363	373	239	239	147	150	146	146	239	245	194	194
h62	Sved	100	102	181	181	126	152	180	192	178	178	179	179	90	94	118	118	163	166	373	373	239	239	147	150	143	146	242	245	194	194
h63	Riodeva	100	102	181	189	126	126	188	190	178	226	179	179	104	116	118	118	163	166	373	373	242	248	147	147	146	146	239	239	194	194
h64	Riodeva	100	102	181	189	126	126	192	192	178	226	179	179	90	104	118	118	163	166	373	373	245	248	147	150	146	146	239	239	194	194
h65	Riodeva	100	102	181	189	126	152	180	192	178	226	179	179	88	104	118	118	163	166	373	373	242	248	147	150	146	146	239	239	194	194
h66	Riodeva	100	102	181	189	126	152	180	192	178	226	179	179	90	104	118	118	163	166	373	373	242	248	147	150	146	146	239	239	194	194
h67	Riodeva	100	102	181	189	126	152	180	192	178	226	179	179	104	116	118	118	163	166	373	373	242	248	147	150	146	146	239	239	194	194
h68	Riodeva	100	102	181	189	126	152	180	192	178	226	179	179	104	116	118	118	163	166	373	373	242	248	147	150	146	146	239	239	194	194
h69	R2136Russ	110	122	189	189	126	156	180	186	178	226	179	179	94	104	116	118	163	166	375	375	239	239	147	147	143	146	239	245	194	194
h70	R2136Russ	100	100	177	177	126	162	184	186	178	226	179	179	90	104	116	118	163	166	375	375	242	248	147	147	143	146	239	245	194	194
h71	R2136Russ	100	104	177	179	126	126	180	186	178	178	179	179	98	104	116	118	163	166	375	375	248	248	147	153	143	146	239	245	194	194
h72	R2136Russ	100	118	177	181	126	162	180	186	178	226	177	179	94	104	116	118	163	166	369	375	242	248	147	153	146	146	239	245	194	194
h73	R2136Russ	110	110	181	183	126	162	180	192	178	226	179	179	98	98	116	116	163	166	375	375	239	239	147	147	137	146	239	242	194	194
h74	R2136Russ	100	110	179	181	146	146	180	192	176	178	177	179	90	94	116	118	163	166	375	375	239	242	147	147	137	146	239	242	194	194
h75	R780Spain	100	118	189	193	146	154	190	190	178	182	179	183	90	102	116	116	163	166	365	375	239	242	147	147	143	146	239	245	194	194
h76	R780Spain	100	104	183	193	148	148	180	190	182	226	179	183	98	102	116	118	163	166	359	375	242	242	147	147	143	146	239	239	194	194
h77	R780Spain	100	118	187	189	148	154	190	192	182	182	179	183	104	104	116	118	163	166	359	365	242	242	147	147	143	146	239	245	194	194
h78	R780Spain	100	104	187	189	126	126	190	192	178	182	179	183	98	102	116	118	163	166	359	369	242	248	147	150	143	146	239	239	194	194
h79	R780Spain	100	104	187	189	126	148	186	190	176	178	177	179	90	94	116	118	163	166	359	359	242	248	147	147	143	146	239	245	194	194
h80	R780Spain	100	100	189	193	126	148	186	190	178	182	179	183	104	116	116	118	163	166	359	375	242	248	147	147	143	146	239	245	194	194
h81	R2694West	102	118	177	181	134	134	190	190	226	226	179	179	90	98	116	116	163	166	319	369	242	248	147	147	143	146	239	245	194	194
h82	R2694West	100	102	177	189	134	134	186	192	178	226	179	179	116	116	116	118	163	166	371	375	242	242	147	147	143	146	239	245	194	194
h83	R2694West	102	118	177	177	156	156	186	190	178	226	179	179	98	104	116	118	163	166	375	375	242	248	147	153	143	146	239	245	194	194
h84	R2694West	100	102	177	177	134	156	0	0	178	226	179	179	90	116	116	118	163	166	369	375	242	242	147	150	143	146	239	245	194	194
h85	R2694West	100	118	181	189	126	148	192	192	178	226	179	179	90	98	116	118	163	166	373	375	239	242	147	150	143	146	239	245	194	194
h86	R2694West	94	118	171	177	156	156	186	188	178	226	179	179	90	98	116	116	163	166	371	375	242	242	147	147	143	146	242	245	194	194
h87	R1148Turk	104	122	179	181	126	148	0	0	178	178	179	179	104	108	116	118	163	166	359	369	242	242	147	153	143	146	239	239	194	194
h88	R1148Turk	118	122	191	193	126	150	188	190	176	226	177	177	90	90	116	118	163	166	369	369	239	242	147	150	143	146	242	245	194	194
h89	R1148Turk	104	122	179	179	148	150	186	186	178	178	179	179	104	104	112	118	163	166	365	369	239	242	147	153	146	146	239	239	194	194
h90	R1148Turk	102	102	179	181	148	148	0	0	178	178	179	179	110	110	112	118	163	166	359	373	242	242	147	150	146	146	239	239	194	194
h91	R1148Turk	100	104	177	179	140	140	0	0	178	226	179	179	90	108	116	118	166	166	369	375	242	242	0	0	146	146	239	239	194	194
h92	R1148Turk	100	104	177	179	126	140	194	194	178	226	179	179	90	108	116	118	166	166	369	375	242	242	147	153	146	146	194	239	194	194
h93	R1138Ital	102	120	177	185	148	148	186	192	178	226	179	179	98	104	116	118	163	166	369	369	239	242	147	153	143	146	239	245	194	194
h94	R1138Ital	102	120	177	181	148	152	192	192	182	226	179	183	98	98	116	118	163	166	369	369	242	248	147	147	137	146	239	245	194	194
h95	R1138Ital	102	120	181	183	148	148	188	190	176	226	177	177	98	98	116	118	163	166	365	365	239	242	147	147	137	146	239	239	194	194
h96	R1138Ital	100	102	177	181	148	148	188	190	178	226	179	179	104	110	116	118	163	166	369	369	242	242	150	150	143	146	239	245	194	194
h97	R1138Ital	102	120	179	181	148	152	188	188	176	226	177	177	98	110	116	118	163	166	371	375	242	248	150	150	137	146	239	239	194	194
h98	R1138Ital	102	122	177	179	148	152	190	190	178	226	179	179	98	110	116	118	163	166	369	371	239	242	147	147	143	146	239	245	194	194
h99	R1133PT	100	102	187	187	146	148	188	190	182	182	183	183	88	98	116	118	163	166	319	365	242	242	147	150	143	146	239	239	194	194
h100	R1133PT	94	102	189	189	126	126	184	188	176	178	177	179	88	104	116	118	163	166	319	319	242	242	147	150	143	146	239	245	194	194
h101	R1133PT	94	100	179	179	126	148	186	190	178	182	179	183	98	98	112	118	163	166	365	365	242	242	150	150	143	146	239	239	194	194
h102	R1133PT	94	100	183	187	126	148	190	190	176	176	177	177	98	98	116	118	163	166	319	375	242	242	147	147	143	146	239	239	194	194
h103	R1133PT	118	120	189	189	126	126	188	190	178	178	179	179	90	90	116	118	163	166	369	375	242	242	147	159	143	146	239	245	194	194
h104	R1133PT	94	100	179	189	148	148	184	188	178	178	179	179	88	104	112	118	163	166	365	369	242	242	150	150	143	146	239	239	194	194
h105	SECCE1	94	98	181	189	134	146	190	190	226	226	183	183	98	108	118	118	166	166	367	375	239	239	149	152	137	146	239	239	194	194
h106	SECCE1	94	120	189	189	148	154	190	192	176	226	177	177	90	108	118	118	163	166	367	375	242	245	150	159	146	146	239	239	194	194
h107	SECCE1	104	118	177	191	148	154	200	200	180	226	177	177	94	108	112	116	163	166	369	369	242	245	0	0	146	146	239	242	194	194
h108	SECCE1	94	104	177	189	152	160	186	188	178	226	179	179	90	90	118	118	166	166	367	367	200	200	149	152	146	146	239	239	194	194
h109	SECCE1	102	120	189	191	126	140	186	188	226	226	177	183	88	90	112	118	163	166	359	363	242	245	147	147	143	146	239	239	194	194
h110	SECCE1	104	104	191	191	126	140	196	196	226	226	177	183	104	104	118	118	163	163	319	319	242	245	143	143	143	146	239	239	194	194
h111	SECCE1	100	100	181	189	126	150	186	188	178	226	177	179	104	104	118	118	163	166	363	373	242	245	150	153	143	146	239	239	194	194
h112	SECCE1	100	100	179	189	0	0	0	0	190	226	177	179	98	110	116	118	166	166	365	373	0	0	0	0	143	146	239	245	194	194
h113	SECCE1	104	104	181	191	0	0	0	0	226	226	177	183	90	108	116	118	166	166	371	371	0	0	0	0	143	143	239	245	194	194
h114	SECCE1	102	122	177	189	126	126	186	188	180	226	179	183	90	108	116	118	163	166	363	375	210	213	149	152	146	146	239	245	194	194
h115	SECCE1	108	118	189	191	140	140	186	190	226	226	179	183	90	110	112	118	163	166	367	375	197	200	142	145	137	146	239	239	194	194
h116	SECCE1	100	120	183	187	126	140	186	188	190	226	179	183	98	104	116	118	163	166	369	375	197	200	142	145	143	146	239	242	194	194
h117	SECCE1	94	104	189	191	160	160	186	190	182	182	183	183	110	110	118	118	166	166	367	367	197	200	150	150	143	146	239	239	194	194
h118	SECCE1	100	120	187	191	150	152	186	190	190	226	179	183	98	110	118	118	166	166	359	359	200	200	149	155	143	143	242	242	194	194
h119	SECCE1	100	104	185	187	126	152	186	188	178	226	181	181	90	108	118	118	163	166	363	373	197	200	142	142	146	146	239	245	194	194
h120	SECCE1	118	120	177	191	126	126	186	188	224	226	179	183	98	108	116	116	163	166	375	375	245	245	142	145	146	146	239	245	194	194
h121	SECCE2	104	120	179	179	148	148	186	192	180	226	179	183	94	108	116	118	166	166	359	375	217	220	147	147	143	146	194	239	194	194
h122	SECCE2	98	104	181	189	126	150	186	188	178	226	179	179	98	104	118	118	166	166	359	375	217	220	149	155	146	146	194	239	194	194
h123	SECCE2	120	120	179	181	130	130	180	186	178	226	179	183	110	110	118	118	163	163	367	367	217	220	0	0	137	146	239	239	194	194
h124	SECCE2	102	118	179	191	126	150	180	186	178	226	179	183	88	116	112	118	163	166	363	375	200	200	149	155	146	146	194	239	194	194
h125	SECCE2	98	102	183	191	126	160	180	182	182	226	183	199	104	104	118	118	163	166	363	375	210	210	149	155	143	143	239	239	194	194
h126	SECCE2	100	102	179	191	126	150	180	182	178	224	195	197	88	110	112	118	163	166	319	359	217	220	0	0	146	146	194	239	194	194
h127	SECCE2	104	118	171	191	0	0	0	0	176	226	177	179	104	110	118	118	163	163	359	375	217	220	0	0	146	146	194	239	194	194
h128	SECCE2	94	102	179	189	150	150	180	190	178	224	179	179	90	90	118	118	163	163	359	365	217	217	147	153	143	143	194	239	194	194
h129	SECCE2	118	120	179	189	126	150	186	200	226	226	177	179	90	104	118	118	166	166	319	319	200	200	147	147	143	143	239	245	194	194
h130	SECCE2	98	98	171	179	148	148	180	186	178	226	179	179	108	110	118	118	163	166	367	367	200	200	149	155	143	143	194	239	194	194
h131	SECCE2	100	104	179	179	156	156	180	186	226	226	179	193	104	116	118	118	163	166	359	369	200	200	149	155	137	146	194	239	194	194
h132	SECCE2	98	118	189	191	126	140	180	186	178	226	177	179	90	104	112	118	166	166	367	375	197	200	140	143	143	146	239	245	194	194
h133	SECCE2	94	120	179	191	126	148	180	186	178	226	193	193	88	98	112	112	163	166	359	375	239	239	150	150	146	146	239	239	194	194
h134	SECCE2	100	118	179	181	150	150	180	186	178	226	179	189	88	98	118	118	166	166	359	363	239	239	149	155	146	146	239	239	194	194
h135	SECCE2	118	120	179	189	150	156	180	186	226	226	179	179	90	90	118	118	163	166	359	375	0	0	149	155	146	146	239	242	194	194
h136	SECCE2	118	118	179	189	148	156	0	0	180	226	179	183	90	110	116	118	166	166	363	367	0	0	142	142	146	146	194	239	194	194
h137	SECCE3	100	102	187	189	152	156	184	186	190	226	179	181	90	90	116	118	163	166	367	367	217	220	147	147	137	146	239	239	194	194
h138	SECCE3	118	120	189	191	152	156	180	180	178	224	0	0	94	104	112	116	166	166	375	375	217	220	0	0	137	146	239	245	194	194
h139	SECCE3	98	104	189	189	152	154	190	192	0	0	177	179	90	90	116	118	163	163	357	375	242	242	153	153	143	146	239	239	194	194
h140	SECCE3	98	118	179	191	156	162	190	196	224	224	177	179	0	0	116	118	166	166	359	375	242	248	149	153	143	146	194	239	194	194
h141	SECCE3	102	122	185	189	146	154	180	184	190	226	177	179	104	104	112	112	163	163	369	369	213	213	147	153	146	146	194	239	194	194
h142	SECCE3	104	120	179	189	146	150	180	184	226	226	181	183	94	108	116	118	163	166	363	375	200	200	145	147	143	146	242	245	194	194
h143	SECCE3	98	104	185	189	150	152	0	0	226	226	181	183	104	116	116	118	166	166	359	375	200	213	0	0	137	146	242	245	194	194
h144	SECCE3	98	122	179	189	134	140	180	182	182	226	183	183	108	110	116	116	166	166	363	375	217	220	147	147	146	146	194	239	194	194
h145	SECCE3	104	122	181	183	152	152	180	182	178	226	179	179	90	116	116	118	163	163	367	375	200	200	147	150	143	143	194	239	194	194
h146	SECCE3	94	118	189	189	0	0	0	0	178	226	179	195	90	110	118	118	163	166	369	375	0	0	0	0	143	146	239	245	194	194
h147	SECCE3	100	104	179	189	148	150	180	186	226	226	179	195	104	104	114	114	166	166	367	367	210	213	147	153	137	146	239	239	194	194
h148	SECCE3	104	120	179	191	126	140	180	180	182	226	181	183	98	104	118	118	157	163	359	363	197	200	145	145	143	143	239	245	194	194
h149	SECCE3	98	104	179	185	148	148	186	190	178	226	177	179	104	110	116	118	166	166	319	367	0	0	147	153	143	146	239	239	194	194
h150	SECCE3	100	100	179	191	126	148	180	186	190	226	179	187	88	88	116	116	166	166	359	375	0	0	149	155	143	146	239	239	194	194
h151	SECCE3	102	104	179	181	130	150	180	180	226	226	179	187	90	90	116	120	166	166	375	375	0	0	0	0	143	146	239	245	194	194
h152	SECCE3	100	100	181	189	126	146	180	180	224	226	179	187	88	104	118	118	166	166	363	375	0	0	147	147	143	143	194	239	194	194
h153	SECCE4	100	120	179	189	148	150	180	200	182	226	179	179	104	110	118	118	163	166	363	375	0	0	150	153	137	137	239	239	194	194
h154	SECCE4	100	120	179	189	146	148	180	186	178	224	197	199	94	98	118	118	163	166	363	375	0	0	147	150	137	137	239	239	194	194
h155	SECCE4	100	118	179	179	126	126	192	192	224	224	197	199	94	98	116	118	163	166	363	363	0	0	147	147	146	146	239	239	194	194
h156	SECCE4	94	94	179	189	126	162	180	200	178	226	179	193	90	110	116	118	166	166	367	367	197	200	147	147	143	146	194	239	194	194
h157	SECCE4	100	104	189	191	126	126	180	186	190	226	197	199	88	110	118	120	166	166	359	359	200	200	155	155	143	146	194	239	194	194
h158	SECCE4	100	104	179	179	126	146	186	200	226	226	183	183	104	104	118	118	163	163	363	375	0	0	147	153	143	146	194	239	194	194
h159	SECCE4	100	120	179	191	126	162	180	186	178	226	181	181	104	104	118	120	163	166	367	367	242	248	147	153	137	146	194	239	194	194
h160	SECCE4	94	98	179	183	126	126	186	196	226	226	179	193	88	90	118	118	163	163	359	375	242	248	149	155	143	143	194	239	194	194
h161	SECCE4	98	104	179	179	146	154	182	184	190	226	179	193	88	88	112	118	157	166	367	367	242	248	145	145	143	146	239	239	194	194
h162	SECCE4	100	120	179	179	146	152	198	200	190	226	189	189	110	110	118	118	166	166	363	373	242	248	147	153	143	143	194	239	194	194
h163	SECCE4	100	102	181	189	126	148	182	184	178	226	179	193	88	110	116	118	163	166	375	375	210	213	150	150	146	146	194	239	194	194
h164	SECCE4	100	100	177	179	148	148	180	180	224	224	179	179	104	104	118	118	166	166	367	373	242	242	149	155	143	146	239	239	194	194
h165	SECCE4	100	102	179	191	126	146	180	184	178	226	179	179	104	116	118	120	163	166	367	367	242	242	149	155	143	146	194	239	194	194
h166	SECCE4	100	104	189	191	126	162	180	180	226	226	0	0	104	116	118	120	166	166	363	363	197	200	149	155	137	146	194	239	194	194
h167	SECCE4	100	100	171	191	126	126	182	182	226	226	179	193	88	104	118	118	163	166	363	363	197	200	149	155	143	143	194	239	194	194
h168	SECCE4	98	100	179	181	146	152	180	184	178	226	179	179	90	110	118	118	166	166	357	369	197	200	149	155	137	146	194	239	194	194
h169	SECCE5	100	102	185	189	140	140	180	184	224	226	183	183	104	104	112	118	163	166	359	367	213	213	147	147	143	143	239	239	194	194
h170	SECCE5	100	108	179	187	146	148	180	186	224	226	179	187	104	110	118	118	163	163	359	367	239	242	142	145	143	146	194	239	194	194
h171	SECCE5	98	98	179	191	126	162	188	192	226	226	179	187	88	104	116	118	163	163	359	363	239	242	147	153	146	146	194	239	194	194
h172	SECCE5	100	100	185	189	162	162	0	0	180	226	179	187	98	110	118	120	163	166	367	373	220	220	147	153	143	146	239	242	194	194
h173	SECCE5	100	118	179	181	126	140	190	190	226	226	179	179	88	104	118	118	166	166	359	367	242	242	143	143	137	146	194	239	194	194
h174	SECCE5	102	102	171	185	126	140	190	190	226	226	179	183	88	110	112	118	163	166	363	373	248	257	147	153	146	146	194	239	194	194
h175	SECCE5	104	114	171	181	146	146	190	192	178	226	179	187	98	104	118	118	166	166	357	373	242	248	143	149	143	146	194	239	194	194
h176	SECCE5	100	114	171	191	148	148	180	186	224	226	179	183	104	104	114	118	163	166	319	373	220	220	147	150	143	146	194	239	194	194
h177	SECCE5	100	120	171	185	126	152	180	182	178	178	183	183	90	98	118	118	163	166	363	367	242	248	150	153	143	146	239	239	194	194
h178	SECCE5	100	120	171	171	126	148	180	188	178	226	179	179	98	104	118	118	166	166	363	367	228	228	147	150	146	146	194	239	194	194
h179	SECCE5	100	102	171	191	126	140	180	180	224	226	179	183	88	104	118	120	163	163	367	373	197	200	147	150	146	146	239	239	194	194
h180	SECCE5	98	122	177	179	126	152	180	182	226	226	179	183	104	104	118	118	163	163	363	373	210	213	147	150	137	137	194	239	194	194
h181	SECCE5	100	100	189	191	150	150	0	0	182	182	179	183	104	104	118	118	163	166	373	373	242	248	143	149	146	146	194	239	194	194
h182	SECCE5	94	104	187	191	126	150	180	182	178	226	179	179	94	110	112	118	166	166	367	373	200	200	150	150	146	146	239	239	194	194
h183	SECCE5	94	100	171	171	0	0	0	0	182	226	179	183	98	110	116	118	163	166	357	373	0	0	0	0	143	146	194	239	194	194
h184	SECCE5	94	94	189	189	126	142	180	180	178	226	179	183	94	110	116	118	166	166	357	357	0	0	140	140	143	146	239	239	194	194
h185	SECCE6	104	120	171	189	150	154	190	194	178	226	179	187	90	110	116	118	166	166	319	363	242	248	147	153	143	146	239	239	194	194
h186	SECCE6	100	100	189	191	146	152	182	186	178	226	179	183	90	110	116	118	163	166	363	373	217	220	147	153	137	137	239	239	194	194
h187	SECCE6	100	120	171	191	126	162	188	188	178	226	179	179	90	104	118	118	163	166	357	357	257	257	143	143	137	146	239	239	194	194
h188	SECCE6	96	104	191	191	150	162	182	184	178	226	179	179	90	110	118	118	163	166	359	363	210	213	147	153	143	146	239	239	194	194
h189	SECCE6	100	104	179	191	126	162	188	190	178	226	179	183	88	104	116	116	163	163	373	373	210	210	140	143	143	143	239	239	194	194
h190	SECCE6	102	120	179	181	140	140	186	186	224	226	179	179	90	104	116	118	166	166	359	359	197	200	140	143	137	146	239	239	194	194
h191	SECCE6	100	102	179	179	126	148	188	190	178	226	179	197	94	104	116	118	163	166	363	367	242	248	147	150	143	146	239	239	194	194
h192	SECCE6	100	104	179	179	126	148	190	196	178	180	197	199	110	116	116	118	163	166	363	373	0	0	147	150	143	146	194	239	194	194
h193	SECCE6	102	104	179	179	146	148	190	192	226	226	0	0	88	90	116	118	163	166	367	367	0	0	145	145	143	143	239	239	194	194
h194	SECCE6	98	100	171	191	146	148	186	186	226	226	179	179	90	98	116	118	163	163	373	373	197	200	0	0	143	143	239	245	194	194
h195	SECCE6	102	102	189	191	146	148	186	188	178	226	179	179	90	94	116	116	166	166	363	369	242	248	147	153	143	146	194	239	194	194
h196	SECCE6	96	102	191	193	130	130	190	192	178	226	179	197	104	104	116	118	163	163	319	359	242	248	143	143	143	146	239	242	194	194
h197	SECCE6	104	104	187	193	0	0	190	192	176	224	179	179	104	104	118	118	163	163	373	373	197	200	0	0	146	146	239	245	194	194
h198	SECCE6	102	104	179	193	126	148	180	188	178	226	179	197	94	110	118	118	163	166	363	367	0	0	147	153	137	146	239	242	194	194
h199	SECCE6	100	100	191	191	146	146	180	184	224	224	193	195	104	104	112	116	163	166	359	363	0	0	155	155	137	146	239	239	194	194
h200	SECCE6	100	100	179	193	152	156	190	192	178	226	179	179	98	104	118	118	166	166	359	363	0	0	147	153	143	146	239	239	194	194
h201	SECCE7	100	102	171	171	148	152	186	186	180	226	181	181	88	90	116	118	163	166	367	373	0	0	147	150	137	146	239	239	194	194
h202	SECCE7	100	102	171	171	134	140	188	194	178	226	179	199	90	98	118	118	163	166	373	373	197	200	142	142	146	146	239	239	194	194
h203	SECCE7	100	102	171	171	126	162	188	188	178	226	179	199	98	104	116	120	163	166	367	373	242	242	147	147	146	146	239	239	194	194
h204	SECCE7	100	102	171	171	126	152	190	190	178	226	179	199	90	90	116	118	163	166	367	373	242	248	147	150	143	143	239	245	194	194
h205	SECCE7	100	102	171	179	154	154	188	194	178	226	179	179	90	104	116	118	163	166	373	373	242	248	147	150	143	143	194	239	194	194
h206	SECCE7	100	102	181	191	126	148	188	188	178	226	179	181	90	104	114	116	163	166	367	367	242	248	147	150	146	146	239	242	194	194
h207	SECCE7	100	102	179	191	148	148	188	188	182	226	179	183	110	116	116	118	163	166	357	373	242	242	147	150	137	146	194	239	194	194
h208	SECCE7	100	102	179	191	126	152	0	0	182	226	179	183	90	98	116	118	163	166	357	373	248	248	147	147	143	143	239	239	194	194
h209	SECCE7	100	102	171	181	126	148	180	182	180	226	179	183	90	110	112	116	163	166	373	373	210	210	147	150	146	146	239	239	194	194
h210	SECCE7	100	102	171	181	148	156	180	182	180	226	179	183	90	116	118	118	163	166	373	373	217	220	147	150	137	146	239	239	194	194
h211	SECCE7	100	102	179	179	126	148	180	182	178	180	179	183	104	116	118	118	163	166	373	373	248	257	145	150	146	146	239	239	194	194
h212	SECCE7	100	102	179	191	126	126	180	182	178	226	179	181	88	104	116	118	163	166	367	367	257	257	147	147	146	146	239	239	194	194
h213	SECCE7	100	102	179	191	126	150	180	182	178	226	179	179	90	104	118	118	163	166	373	375	217	220	147	150	146	146	239	239	194	194
h214	SECCE7	100	102	171	191	126	146	180	198	178	226	179	189	104	116	112	118	163	166	363	373	248	248	147	150	146	146	239	239	194	194
h215	SECCE7	100	102	179	193	126	148	180	190	178	226	179	179	88	90	116	118	163	166	363	373	239	242	147	150	137	146	239	239	194	194
h216	SECCE7	100	102	179	187	126	148	184	190	178	182	179	183	88	90	118	118	163	166	357	363	242	242	147	147	146	146	239	239	194	194
h217	SECCE8	98	98	191	191	146	156	190	190	178	226	179	179	88	90	118	120	157	163	375	375	0	0	147	159	143	146	239	239	194	194
h218	SECCE8	98	98	191	191	148	154	186	186	178	226	179	179	88	90	116	118	157	163	357	363	0	0	147	147	146	146	239	239	194	194
h219	SECCE8	94	100	177	191	126	152	0	0	178	226	179	199	90	90	112	118	163	166	357	373	242	248	147	147	146	146	239	245	194	194
h220	SECCE8	100	118	171	191	126	152	0	0	178	226	179	179	88	90	116	118	163	166	367	373	242	242	147	147	146	146	239	239	194	194
h221	SECCE8	100	120	189	191	126	134	180	188	178	180	179	197	90	90	118	120	157	163	367	373	242	242	147	153	143	146	239	242	194	194
h222	SECCE8	98	100	179	189	156	156	192	200	182	226	183	199	110	110	118	118	163	166	363	363	242	248	147	150	146	146	239	239	194	194
h223	SECCE8	100	102	179	183	126	150	180	186	178	226	179	183	88	98	114	120	163	166	319	373	239	239	147	150	146	146	239	239	194	194
h224	SECCE8	100	102	181	181	126	152	190	190	178	226	179	183	88	98	118	118	163	166	373	373	245	245	147	150	143	146	239	239	194	194
h225	SECCE8	100	102	171	171	140	160	196	198	178	226	179	183	90	116	116	116	163	166	367	373	242	242	147	150	143	143	239	239	194	194
h226	SECCE8	100	102	171	171	130	130	192	192	178	226	179	183	88	90	112	118	163	166	367	373	0	0	0	0	143	146	242	245	194	194
h227	SECCE8	96	100	171	179	126	156	180	196	178	226	179	179	90	110	118	118	157	163	367	375	242	242	147	153	137	146	239	239	194	194
h228	SECCE8	96	100	171	171	126	140	0	0	180	226	183	183	90	98	118	118	163	166	367	373	0	0	142	145	137	146	239	239	194	194
h229	SECCE8	100	102	171	181	154	162	0	0	178	180	179	181	90	104	116	118	163	166	373	373	242	242	147	147	143	143	239	242	194	194
h230	SECCE8	100	102	171	181	148	148	192	192	178	226	179	179	90	104	118	118	163	166	373	373	242	242	147	150	137	146	239	242	194	194
h231	SECCE8	100	118	177	189	126	150	0	0	178	226	179	183	88	90	116	118	163	166	367	373	239	239	147	150	146	146	239	242	194	194
h232	SECCE8	100	120	179	185	126	148	192	200	178	226	179	183	88	90	118	118	163	166	357	357	0	0	147	150	137	146	239	239	194	194
h233	SECCE9	100	102	177	189	126	148	180	184	178	226	179	179	88	90	118	118	163	166	363	373	213	213	147	150	146	146	239	239	194	194
h234	SECCE9	100	102	189	193	126	126	180	188	178	226	179	183	88	90	116	118	163	166	363	373	242	248	147	150	143	146	239	245	194	194
h235	SECCE9	100	102	189	189	126	126	180	190	178	224	179	179	90	98	112	120	163	166	363	373	242	242	147	150	146	146	239	239	194	194
h236	SECCE9	100	102	179	179	126	148	180	190	180	180	179	183	90	98	112	118	163	166	367	373	239	242	147	150	143	143	239	239	194	194
h237	SECCE9	100	102	171	189	126	146	180	184	178	226	179	179	90	110	112	118	163	166	363	367	242	248	147	150	143	146	239	239	194	194
h238	SECCE9	100	102	171	179	126	146	180	188	178	226	179	183	90	110	118	118	163	166	357	363	242	248	147	150	143	146	239	239	194	194
h239	SECCE9	100	102	171	177	126	148	180	190	178	226	179	183	90	110	116	120	163	166	367	373	239	242	147	150	146	146	239	242	194	194
h240	SECCE9	100	102	181	189	146	146	180	182	178	226	179	183	90	110	118	118	163	166	373	373	217	220	142	142	143	143	239	239	194	194
h241	SECCE9	100	102	181	189	126	148	180	188	178	180	179	183	88	90	118	118	163	166	363	373	197	200	147	150	146	146	239	245	194	194
h242	SECCE9	100	102	179	189	126	126	198	198	178	180	179	183	90	110	112	118	163	166	363	373	197	197	142	145	146	146	239	239	194	194
h243	SECCE9	100	102	189	189	126	148	180	188	178	226	179	183	90	90	116	118	163	166	357	373	220	220	147	150	146	146	239	239	194	194
h244	SECCE9	100	102	189	189	126	148	180	188	178	224	179	179	90	104	118	118	163	166	357	373	242	242	147	147	143	146	239	239	194	194
h245	SECCE9	100	102	171	179	126	126	180	188	178	226	179	183	90	104	118	118	163	166	357	367	242	242	147	147	143	146	239	239	194	194
h246	SECCE9	94	100	171	189	126	148	180	184	178	226	179	183	90	110	112	118	163	166	373	373	0	0	147	150	146	146	239	239	194	194
h247	SECCE9	100	102	179	189	142	142	188	190	178	226	179	179	88	90	114	118	163	166	363	373	0	0	142	142	146	146	239	245	194	194
h248	SECCE9	100	102	171	189	126	148	0	0	178	226	179	179	90	104	112	118	163	166	363	373	0	0	147	150	143	143	239	239	194	194
h249	SECCE10	100	102	189	191	126	148	186	190	178	182	183	195	88	90	118	118	163	166	319	375	242	242	147	150	146	146	239	242	194	194
h250	SECCE10	100	102	187	189	126	148	186	190	178	226	179	179	90	98	116	118	163	166	363	375	239	242	147	150	137	146	239	239	194	194
h251	SECCE10	100	104	179	185	126	126	190	190	178	226	179	179	90	90	116	118	163	166	359	363	245	245	142	147	146	146	239	239	194	194
h252	SECCE10	100	100	179	179	126	126	186	192	178	182	179	183	88	104	116	118	163	166	359	363	242	242	147	150	146	146	239	239	194	194
h253	SECCE10	98	100	179	189	126	126	190	192	178	224	179	179	90	116	112	118	163	166	363	367	242	242	147	150	143	146	239	239	194	194
h254	SECCE10	98	100	179	189	126	126	186	186	182	224	183	183	90	98	116	116	163	166	367	367	242	248	147	150	146	146	239	239	194	194
h255	SECCE10	100	102	181	181	148	150	186	186	178	178	181	181	110	116	118	118	163	166	375	375	239	239	147	150	146	146	194	239	194	194
h256	SECCE10	100	102	179	189	126	126	186	186	178	182	179	183	98	116	112	112	163	166	359	375	242	248	147	150	146	146	239	239	194	194
h257	SECCE10	98	102	179	189	126	126	186	198	178	226	179	179	90	116	118	118	163	166	363	373	242	242	147	150	137	146	194	239	194	194
h258	SECCE10	100	102	187	189	126	148	186	186	178	182	179	183	90	116	116	118	163	166	359	367	210	213	147	150	137	146	239	239	194	194
h259	SECCE10	100	100	179	179	126	148	186	198	178	182	179	183	90	98	118	118	163	166	367	375	210	210	150	150	143	146	239	245	194	194
h260	SECCE10	100	100	177	189	126	148	186	198	178	226	179	183	90	98	118	118	163	166	363	373	210	210	142	145	146	146	239	239	194	194
h261	SECCE10	100	102	177	181	126	148	180	180	178	226	179	183	90	116	116	118	163	166	319	373	200	200	149	152	146	146	239	239	194	194
h262	SECCE10	100	102	179	181	126	148	186	186	178	226	181	181	90	116	112	118	163	166	373	373	200	200	149	152	137	146	239	239	194	194
h263	SECCE10	100	102	179	181	0	0	0	0	178	226	179	183	90	116	116	118	163	166	375	375	0	0	0	0	146	146	239	245	194	194
h264	SECCE10	100	102	179	181	126	148	186	198	178	226	179	183	90	116	116	116	163	166	375	375	245	248	147	147	143	146	239	239	194	194
h265	SECCE11	100	102	181	183	126	148	186	180	178	226	179	179	88	90	116	118	163	166	375	375	200	200	147	150	143	146	239	239	194	194
h266	SECCE11	100	102	171	185	126	148	186	188	178	226	179	179	88	90	116	118	163	166	375	375	242	242	147	150	143	143	239	239	194	194
h267	SECCE11	100	102	177	189	126	148	186	188	178	226	0	0	90	104	118	118	163	166	359	375	242	242	147	150	146	146	194	239	194	194
h268	SECCE11	100	102	177	183	126	148	186	188	178	226	177	179	90	104	118	118	163	166	373	373	239	242	147	150	143	146	239	245	194	194
h269	SECCE11	100	102	181	191	126	148	186	188	178	226	181	181	90	90	118	118	163	166	373	373	242	248	147	150	143	146	239	245	194	194
h270	SECCE11	100	102	181	191	126	148	186	188	178	226	179	181	98	110	118	118	163	166	359	373	239	242	147	150	143	146	239	242	194	194
h271	SECCE11	100	102	171	181	126	148	186	190	178	226	179	183	90	90	118	118	163	166	373	373	239	242	147	150	137	146	239	242	194	194
h272	SECCE11	100	102	181	183	126	150	186	190	178	226	179	183	90	104	118	118	163	166	375	375	242	242	147	150	143	146	239	242	194	194
h273	SECCE11	100	102	187	189	126	148	188	190	178	226	179	183	90	90	116	116	163	166	359	373	239	242	147	150	143	146	239	245	194	194
h274	SECCE11	100	100	171	191	126	148	186	190	178	178	179	183	90	90	116	118	163	166	363	367	242	242	147	150	143	146	239	239	194	194
h275	SECCE11	100	102	179	191	126	126	188	190	178	180	179	181	90	104	118	118	163	166	363	375	242	242	147	150	143	146	239	239	194	194
h276	SECCE11	100	102	181	189	126	148	198	200	178	182	179	183	90	104	112	118	163	166	373	373	248	248	147	147	143	146	239	239	194	194
h277	SECCE11	100	102	181	191	126	146	188	190	178	182	179	183	90	90	116	118	163	166	373	373	242	242	147	150	143	143	239	245	194	194
h278	SECCE11	100	102	181	191	126	148	188	190	180	180	183	183	90	104	116	118	163	166	373	373	242	248	147	150	146	146	239	245	194	194
h279	SECCE11	100	102	171	181	126	146	180	186	178	180	179	181	90	116	116	118	163	166	373	373	210	213	147	150	143	143	239	239	194	194
h280	SECCE11	100	102	171	181	126	148	188	190	176	226	177	177	90	104	118	118	163	166	373	373	242	242	147	147	146	146	239	239	194	194
h281	S.strictum	98	100	185	189	134	140	180	180	178	226	179	179	94	98	118	120	163	166	341	341	239	242	147	150	137	146	194	239	194	194
h282	S.strictum	98	100	185	189	134	140	180	180	178	178	179	179	90	110	118	120	163	166	341	341	239	242	147	150	137	146	194	239	194	194
h283	S.strictum	98	98	185	189	134	140	180	180	178	226	179	179	90	94	118	120	163	166	341	341	239	242	147	150	137	146	194	239	194	194
h284	S.strictum	98	98	185	189	134	140	180	180	178	226	179	179	90	116	118	120	163	166	341	341	239	242	147	150	137	146	194	239	194	194
h285	S.strictum	98	98	185	189	134	140	180	180	178	226	179	179	90	94	118	120	163	166	341	341	239	242	147	150	137	146	194	239	194	194
